# Supplementary material for: Linking socio-economic metabolism models and simulation games: Reflections on benefits and challenges
Source: J Ind Ecol. 2024 Feb 2;28(2):182–93. doi: 10.1111/jiec.13462 (PMC13083430; doi:10.1111/jiec.13462)
Supplement: Supplementary file 2 — Supporting Information S2: This supporting information provides the complete results of the survey, including pre- and post-game questionnaires, of two game workshops. The results are given in an anonymous manner to protect the identity of the participants. [file 44498_2024_2802001_MOESM2_ESM.xlsx]

## Sheet: CoverSheet
2024 Journal of Industrial Ecology – www.wileyonlinelibrary.com/journal/jie
SUPPORTING INFORMATION FOR:
Roca-Puigròs, M., Gerber, A., Ulrich, M., Reich, M. Y., Müller, D. B. & Wäger, P. (2024) Linking Socio-Economic Metabolism models and Simulation Games: Reflections on benefits and challenges. Journal of Industrial Ecology.
This supporting information provides the complete results of the survey, including pre- and post-game questionnaires, of two game workshops. The results are given in an anonymous manner to protect the identity of the participants.

## Sheet: Session1_Pre_Game
Answers to the Pre-Game Questionnaire
	Q1	Q2	Q3	Q4	Q5
ID code	How concerned are you about climate change?	How well do you think you understand the transition towards a climate-friendly society?	What actions/policies are most important to reduce emissions in a big city? Specify 3-5 actions. Prioritize them writing a number in brackets, 1 = highest priority. State the easiness of implementing such actions by specifying in between brackets: easy, moderate, difficult. See an example below.	Do you consider your lifestyle sustainable?	What do you hope to learn in the game?
ID01	3	4	Renewable energies (1) Fewer / no cars in cities (2) Use of public transport (3)	3
ID02	3	4		4	I do not know yet I let myself be surprised
ID03	4	2		1	More about sustainability and its consequences
ID04	4	3	Electric conversion (1) Electric buses (2) More walking (2)	2	overview
ID05	4	3		3
ID06	4	3	Hydrogen vehicles in all modes of transport (1) difficult Improve public transport services (3) easy Get old cars out of cities (2) difficult	2
ID07	4	3	Car (1) medium Waste (1) difficult	2
ID08	3	3	Reduce electricity consumption (1) Reduce individual traffic (1) Reduce light advertising (2)	3	New ways of thinking about a sustainable society
ID09	4	3	Higher CO2 tax for industry(1) (medium); minimize traffic (2) (difficult); convert public transportation to electric or fuel cell (3) (difficult).	3	I hope to get to know sustainability better.
ID10	4	2	Abolish coal-fired power plants (1) difficult Produce green electricity (2) medium Run public transport with renewable energy (3) medium	2	More on how to make cities more climate friendly.
ID11	3	3	Filter systems for factories (2) medium Expansion of public transportation (1) medium Attractive ride-sharing services (3) medium	3
ID12	5	2	Cargo ships (1), Industry (2), Transport (3)	3	learn more about how we can do something for sustainability ourselves
ID13	4	3	Fewer empty runs (1) (medium) Publicly accessible e-cars (2) (medium)	3
ID14	5	3	Reduce / Ban traffic in inner cities (3), Switch to renewable energy (2), Improve air quality by banning diesel vehicles and planting trees (1)	3	What are the key influencing factors or measures for a more sustainable future.
ID15	4	2	Transport (3) medium Expand public transport (2) easy Focus on renewable energies (1) medium Integrate green spaces (4) easy	2	Learn more about sustainability. Rethinking both students and myself on the topic of sustainability
ID16	2	3	Electric cars (2) Block cars that are harmful to the environment (1) Improve bus-rail traffic (3)	3
ID17	4	3	Reduce individual traffic (1) Make houses more energy efficient (2) Produce food regionally (3)	2	Understand how solutions can be found despite different stakeholder interests.
ID18	3	3	Expand public transport (1) medium Green spaces for CO2 absorption (3) medium Attractive alternatives like e-scooters, bike rental etc (2) medium	2	Better understand all relevant parties and their thinking and identify solutions to further advance sustainability.
ID19	4	3	Reduction of combusiton engines for passenger transport (1) Heat in buildings	4	How a city can become more sustainable. What challenges need to be overcome. Which stakeholders are involved and how much power they have.
Original answers in german
ID01			Erneuerbare Energien (1) Weniger / Keine Autos in Städten (2) Nutzung von öffentlichen Verkehrsmitteln (3)
ID02					ich weiss noch nicht ich lass mich überraschen
ID03					Mehr über Nachhaltigkeit und deren Konsequenzen
ID04			ELEKTROUMSTELLUNG(1) ELEKTROBUSSE(2) MEHR ZU FUSS gehen(2)		überblick
ID05
ID06			Wasserstofffahrzeuge bei allen Verkehrsmitteln (1) (schwierig) Angebot der öffentlichen Verkehrsmittel verbessern (3) (einfach) Oldtimerfahrzeuge aus den Städten rausbekommen (2) (schwierig)
ID07			Auto (1) (mittel) Abfall (1) (schwierig)
ID08			Stromverbrauch senken (1) Individualverkehr senken (1) Lichtreklame reduzieren (2)		Neue Denkansätze zu einer nachhaltigen Gesellschaft
ID09			Höhere CO2 Steuer für die Industrie(1) (mittel); Verkehr minimieren (2) (schwierig); öffentliche Verkehrsmittel umrüsten auf Elektro oder Brennstoffzelle (3) (schwierig)		Ich hoffe Nachhaltigkeit besser kennen zu lernen.
ID10			Kohlekraftwerke abschaffen (1) (schwierig) grünen Strom produzieren (2) (mittel) öffentlichen Verkehr mit erneuerbaren Energien steuern (3) (mittel)		Mehr darüber wie man die Städte klimafreundlicher machen kann.
ID11			Filteranlagen für Fabriken (2) (mittel) Ausbau der öffentlichen Verkehrsmittel (1) (mittel) Attraktive Mitfahrangebote (3) (mittel)
ID12			Frachtschiffe 1, Industrie 2, Verkehr 3		mehr darüber zu lernen wie wir selber etwas für die Nachhaltigkeit tun können
ID13			Weniger Leerfahrten (1) (mittel) öffentlich zugängliche E-Autos (2) (mittel)
ID14			Reduzierung/ Verbot des Verkehrs in Innenstädten (3), Wechsel zu erneuerbaren Energien(2), Verbesserung der Luftqualität durch Verbot von Dieselfahrzeugen und durch das Pflanzen von Bäumen (1)		Was die wichtigsten Einflussfaktoren bzw. Massnahmen für eine nachhaltigere Zukunft sind.
ID15			Verkehr (3) mittel Ausbau öffentliche Verkehrsmittel (2) einfach Auf erneuerbare Energien setzen (1) mittel Grünflächen integrieren (4) einfach		Mehr über die Nachhaltigkeit lernen Umdenken sowohl bei den Studenten als auch bei mir, bei dem Thema Nachhaltigkeit
ID16			Elektroautos (2) Sperre für Autos die umweltschädlich sind (1) Bus-Bahn-Verkehr verbessern (3)
ID17			Individualverkehr reduzieren (1) Häuser Energie effizienter machen (2) Regionale Produktion von Lebensmitteln (3)		Verstehen wie trotz unterschiedlicher Interessen der Stakeholder, Lösungen gefunden werden können.
ID18			öPVN ausbauen (1) (mittel) Grünflächen zur CO2 Absorption(3) (mittel) Attraktive Alternativen wie E-Roller, Radverleih etc (2) (mittel)		Alle relevanten Parteien und deren Gedanken besser verstehen und Lösungen erkennen, um Nachhaltigkeit weiter voranzutreiben.
ID19			Reduzierung Personenverkehr Verbrennungmotor (1) Gebäudewärme		Wie eine Stadt nachhaltiger werden kann Welche Herausforderungen zu überwinden sind Welche Stakeholder beteiligt sind und wie viel Macht diese besitzen

## Sheet: Session1_Post_Game
	Answers to the Post-Game Questionnaire
	Q1	Q2	Q3	Q4	Q5	Q6	Q7	Q8
ID code	What did you learn in the game?	How concerned are you about climate change?	How well do you think you understand the transition towards a climate-friendly society?	What actions/policies are most important to reduce emissions in a big city? Specify 3-5 actions. Prioritize them writing a number in brackets, 1 = highest priority. State the easiness of implementing such actions by specifying in between brackets: easy, moderate, difficult. See an example below.	Do you consider your lifestyle sustainable?	Is there something you are willing to change regarding your lifestyle?	Do you think your knowledge on transitions towards a climate-friendly society improve?	What is the most important take-home message from the game?
ID03	The approach and in general the intention to take with you	5	4		3		4
ID20		3	2		2	Do without meat / fish	3	There is always someone else in the boat
ID15	Cooperation on this issue is very important. There are many areas to reduce emissions	4	3	Buildings (1) medium Transport (2) medium	4	Traffic/Transport	4	That all those responsible must work together and should not focus on their strengths
ID07	Strengthen with other alliances	4	3	Car (2) medium	2	Orders	3
ID12	That you get there by working together	5	4	Buildings 1, Nutrition 2, Emissions 3	2	rely more on renewable energies, such as photovoltaic system on the house	4	Selfishness brings nothing for the future.
ID19	Transport "more important" than buildings. Politics has great influence	4	4	Reduce fossil fuels for heating buildings	3	Mobile. Plastic consumption	4	Think big. Compromises are essential
ID17	That the reduction of CO2 emissions can only be achieved together.	4	4		2	Consume less meat.	2	Individual measures have only a limited effect.
ID08	Alliances are important to achieve common goals	3	4	Transportation (3) Infrastructure (2) Food (2)	2	Short stretch climate neutral. Regional products	3	There are many fields in which there is great potential for Co2 savings
ID10	That everything is connected and you can't achieve much on your own.	4	3	Renewable energy (1) difficult Mobility (2) medium Food (3) difficult	2	buy food even more regional	3	very complex; politics and industry have the greatest power, population moves into the background
ID06	All players must work together	3	3	Construction technologies must become "greener" (2) difficult Food waste must be reduced (3) easy Public transportation services must be improved (1) medium	3	If there is a better offer of public transport in rural areas	4	All players who have influence must work together
ID18	It is not always possible to use all synergy effects together with other interest groups. It takes a lot of effort and time to come to an agreement.	4	4	Transport (3) medium Buildings (1) easy Public transport (2) medium	2	If there were a public transport system that people could afford, they would certainly use it more often. Funding for energy projects in one's own household would certainly be used more if it were more understandable and transparent for the general public. There is a lot of catching up to do here	5	Not all decisions are easy to implement, it takes a lot of patience and sophisticated systems to do so.
ID11	You can't get far on your own, exchange and cooperation are important	3	4		3		4
ID14	The various factors have a very large impact on different roles. I noticed negatively that serious decisions, mainly between politics and industry, were made excluding the population, although the population has to live with the consequences. It also became clear that the population must significantly change and adapt their lifestyle for a sustainable future.	4	4	In the game, it became clear that people's eating behavior also has a significant influence and that people's "basic behavior" must be adjusted at this point. I see an intervention in this personal eating behavior as difficult to implement (2). Easier could be the implementation of mobility (electric vehicles, reduction of combustion cars, car sharing) (1), because this is not such a big interven…	4	If the energy for electric vehicles is generated entirely from sustainable resources, the range of a battery charge and the expansion of the charging infrastructure are developed accordingly, there is no reason in my view not to switch from combustion engines to electric motors.	3	The population must not be left out on the path to a sustainable future. But they must be prepared to "sacrifice" something for their future.
Original answers in german
ID03	Die Vorgehensweise und allgemein die Absicht die man mitnehmen sollte
ID20						Auf Fleisch / Fisch verzichten		Es sitzt immer noch jemand mit im Boot
ID15	Zusammenarbeit bei diesem Thema sehr wichtig ist Es viele Bereiche gibt um die Emissionen zu senken			Gebäude (1) mittel Transport (2) mittel		Verkehr/Transport		Das alle Verantwortlichen zusammenarbeiten müssen und nicht auf ihre Stärken achten sollten
ID07	sich mit anderen Allianzen zu stärken			Auto (2) (mittel)		Bestellungen
ID12	Das man durch Zusammenarbeit ans Ziel kommt			Gebäude 1, Ernährung 2, Emissionen 3		mehr auf erneuerbare Energien setzen, wie Photovoltaikanlage am Haus		Egoismus bringt für die Zukunft nichts.
ID19	Verkehr "wichtiger" als Gebäude Politik hat grossen Einfluss			Fossile Brennstoffe bei Gebäudeheizung reduzieren		Mobiliät Plastikkonsum		Grossflächig denken Kompromisse sind essentiell
ID17	Dass die Reduktion der CO2 Emissionen nur gemeinsam geschafft werden kann.					Weniger Fleisch konsumieren.		Einzelmassnahmen haben nur eine geringe Wirkung.
ID08	Allianzen sind wichtige um gemeinsame Ziele zu erreichen			Transport (3) Infrastruktur(2) Essen (2)		Kurz strecken Klimaneutral. Regionale Produkte		Es gibt viele Felder in denen es grösses Co2 Einsparpotential gibt
ID10	Dass alles zusammenhängt und man alleine nicht viel erreichen kann.			Erneuerbare Energien (1) ( schwierig) Mobilität (2) (mittel) Lebensmittel (3) (schwierig)		noch regionaler Essen einkaufen		sehr komplex; Politik und Industrie hat die grösste Macht, Bevölkerung rückt in den Hintergrund
ID06	Alle Player müssen zusammenarbeiten			Bautechnologien müssen "grüner" werden (2) (schwierig) Food Waste muss reduziert werden (3) (einfach) Angebot öffentlicher Verkehrsmittel muss verbessert werden (1) (mittel)		Wenn ein besseres Angebot an öffentlichen Verkehrsmittel im ländlichen Raum gibt		Alle Player die Einfluss haben, müssen miteinander arbeiten
ID18	Es ist nicht immer Möglich alle Synnergieeffekte mit anderen Interessensgruppen zusammen zu nutzen. Es Braucht viel Aufwand und Zeit um sich dabei einigen zu können.			Transport (3) (mittel) GebÃ¤ude (1)(einfach) öPVN (2) (mittel)		Wenn es einen öPVN geben würde, den man sich auch leisten kann würde man darauf sicher öfter zurückgreifen. Das Fördern für Energieprojekte im eigenen Haushalt würde sicher mehr Anwendung finden, wenn es verständlicher und transparenter für die Allgemeinheit wäre. Hier herrscht grösser Nachholbedarf		Nicht alle Entscheidungen sind leicht umzusetzen, es braucht viel Geduld und ausgeklügelte Systeme dafür.
ID11	Alleine kommt man nicht weit, Austausch und Kooperation sind wichtig
ID14	Die verschiedenen Faktoren haben sehr grosse Einwirkungen auf unterschiedliche Rollen. Mir ist negativ aufgefallen, dass gravierende Entscheidungen, hauptsächlich zwischen Politik und Industrie, unter Ausschluss der Bevölkerung getroffen wurden, obwohl die Bevölkerung mit den Folgen leben muss. Klar wurde auch, dass die Bevölkerung ihren Lebensstil für eine nachhaltige Zukunft deutlich verändern …			Im Spiel wurde deutlich, dass auch das Essverhalten der Menschen einen deutlichen Einfluss hat und an der Stelle das "Grundverhalten" der Menschen angepasst werden muss. Einen Eingriff in dieses persönliche Essverhalten sehe ich als schwierig umzusetzen an (2). Einfacher könnte die Umsetzung der Mobilität (Elektrofahrzeuge, Reduzierung der Verbrenner, CarSharing) (1), da dies nicht so ein grosser…		Wenn die Energie für Elektrofahrzeug komplett aus nachhaltigen Ressourcen gewonnen wird, die Reichweite einer Akkuladung und der Ausbau der Ladeinfrastruktur entsprechend weiterentwickelt ist, gibt es aus meiner Sicht keinen Grund nicht von Verbrenner- auf Elektromotor umzusteigen.		Die Bevölkerung darf auf dem Weg in eine nachhaltige Zukunft nicht übergangen werden. Sie muss aber bereit dazu sein auf etwas für ihre Zukunft zu "opfern".

## Sheet: Session2_Pre-Game
Answers to the Pre-Game Questionnaire
	Q1	Q2	Q3	Q4	Q5
ID code	How concerned are you about climate change?	How well do you think you understand the transition towards a climate-friendly society?	What actions/policies are most important to reduce emissions in a big city? Specify 3-5 actions. Prioritize them writing a number in brackets, 1 = highest priority. State the easiness of implementing such actions by specifying in between brackets: easy, moderate, difficult. See an example below.	Do you consider your lifestyle sustainable?	What do you hope to learn in the game?
ID21	4	2	Environmentally friendly raw materials (2), More green (1), Less traffic (2)	3	How the whole thing is interconnected
ID22	3	4	No more meat consumption (3), only public transport (1), no more concrete (1)	3	How game development works
ID23	3	3	Innovation (1), change of mind (3), efficiency in industry and logistics (2)	4	New proposals for solving the problem
ID24	4	2	Shift traffic (2) (difficult), reduce waste (3) (easy), insulate houses (1) (medium)	3
ID25	1	2	low mobility 1, sufficiency economy 2, consensus shift towards sustainability 3	2	Understanding discourse
ID26	4	4	Electricity from renewable energies (1) (difficult), Energy-efficient houses and industry (2) (medium), Switch to public transport (3)(medium)	3	How the different actors can work together
ID27	4	3	Recycling (3) easy, CO2 reduction (1) (difficult), energy from sustainable sources (2) (medium)	2	How to deal with the environment in a sustainable way!
ID28	4	3	Zero-emission shipping & aviation (difficult), building new models of society (medium), supplying industry with blue energy (easy-medium)	4	Not getting lost in a team
ID29	5	4	Reduce the number and length of mobility journeys (1) (medium), implement waste concept consistently (2) (easy), promote or protect green infrastructure, such as more unsealed areas with trees (3) (heavy)	4	New measures that can be implemented through planning
ID30	3	2	Type of heating (1) (medium), Type of population (2) (medium), Short distance city (1) (difficult)	2	Learning which measures have a significant impact for a post-fossil city
ID31	5	3	City of short distances (3) (medium), Renewable energy (1) (difficult), Awareness-raising/education restrained population (2) (easy)	3	Where and how to move the first levers to move into a more sustainable era.
ID32	5	4	Strong reduction of fossil energies (1) (medium), strong reduction of greenhouse gases (2) (difficult), less consumption/waste production (3) (easy)	4	Learning new things about solving the climate problem
ID33	5	1	Food waste (medium) , reduce greenhouse gas emissions (difficult), use heaters sparingly (easy)	3	Work out solutions, gather inspiration, draw hope
ID34	4	3	Sustainable transport (1), Measures for building efficiency (2), Awareness measures among the population (2), Avoid grey energy (3)	3	Knowing how to tell this topic to other people in an understandable way, being able to label the urgency with arguments, being more enlightened about it yourself
ID35	5	2	Produce with more environmentally friendly materials (2) (difficult), convert energy production to renewable (1) (medium), transport away from petroleum (3) (easy)	2	Learn about mechanisms to act more ecologically
ID36	4	3	City of short distances (3) (medium) , Minimise private transport (1) (medium) , Reduce fossil fuels (2) (difficult)	3	Getting to know future-oriented measures and their modes of action
ID37	4	3	Sustainable public transport network (1) (difficult), Resource-efficient nutrition (2) (difficult), Increasing the lifespan of products (3) (difficult)	3	To be able to recognise larger contexts and better understand the effects of measures.
ID38	4	3	2 Car-free, 3 Industry away, 1 Electric buses	3	New insights, which can also be implemented. Create new understanding for people who are not yet sensitised to the topic.
ID39	5	3	Transport -> city of short distances, mobility by foot/vehicle & public transport, no cars (not even e-cars) 1 (difficult), Buildings -> heating & cooling with renewable energies, well insulated buildings, renovate older buildings, replace fossil heating & cooling appliances with renewable ones 2 (medium), Consumption -> minimise consumption, do not aim for constant growth and increase in GDP but…	3	How I can make my lifestyle more sustainable and also incorporate this into my environment or in my work.
ID40	5	4	Car traffic (2) (difficult), Heating private (3) (medium), Energy consumption commercial (1) (difficult), Sealed surfaces (4) difficult	3	Evaluate play as a participation tool
ID41	4	3	Prioritise public transport (3) (medium), Eat more sustainably (2) (medium), Adapt lifestyle (1) (difficult)	3
ID42	4	4	No CO2 emissions (1) (medium), Do not use fossil energy (2) (easy), Use public transport (2) (medium)	4	Learn more about postfossilecities
Original answers in german
ID21			Umweltfreundliche Rohstoffe (2) Mehr Grün (1) Weiniger MIV(2)		Wie das ganze miteinander vernetzt ist
ID22			Kein Fleischkonsum mehr (3), nur noch öV (1), verzicht auf Beton (1)		Wie die Spielentwicklung funktioniert
ID23			Innovation (1) Sinneswandel (3) Effizienz in Industrie und Logistik (2)		Neue Vorschläge zur Problemlösung
ID24			Verkehr verlagern (2) (schwierig) Abfallanfall reduzieren (3) (einfach) Häuser isolieren (1) (mittel)
ID25			geringe Mobilität 1 suffiziente Wirtschaft 2 Konsens shift zu Nachhaltigkeit 3		Diskursverständnis
ID26			Strom aus erneuerbaren Energien (1) (schwierig) Energieeffiziente Häuser und Industrie (2) (mittel) Umstieg auf öffentliche Verkehrsmittel (3)(mittel)		Wie die verschiedenen Akteure zusammenarbeiten können
ID27			Recycling (3) einfach CO2 Reduktion (1) (schwierig) Energie von Nachhaltig Quellen (2) (mittel)		Wie man Nachhaltig mit dem Umwelt umgehen kann!
ID28			Schiff- & Luftfahrt emmissionsfrei (schwierig) Aufbau von neuen Gesellschaftsmodellen (mittel) Industrie mit blauer Energie versorgen (leicht-mittel)		Nicht in einem Team unterzugehen
ID29			Anzahl und Länge der Wege der Mobilität reduzieren (1) (mittel) Abfallkonzept konsequent umsetzen (2) (einfach) Grüne Infrastruktur fördern oder schützen, wie z.B. mehr unversiegelte Flächen mit Bäumen (3) (schwer)		Neue Massnahmen, welche durch Planung umgesetzt werden können
ID30			Heizungsart (1) (mittel) Bevörderungsart (2) (mittel) Stadt de kurzen Wegen (1) (schwierig)		Lernen, welche Massnahmen einen erheblichen Einfluss haben für eine post fossiele Stadt
ID31			Stadt der kurzen Wege (3) (mittel) Erneuerbare Energie (1) (schwierig) Sensibilisierung/Bildung verhalten Bevölkerung (2) (einfach)		Wo und wie die ersten Hebel zu bewegen sind um in ein nachhaltigeres Zeitalter zu kommen.
ID32			starke Reduktion Fossiler Energien (1) (mittel) starke Reduktion der Treibhausgase (2) (schwierig) weniger Konsum/Abfallproduktion (3) (einfach)		Neues über das Lösen vom Klimaproblem lernen
ID33			Lebensmittelverschwendung (mittel) Treibhausgasemmissionen verringern (schwierig) Heizungen sparsam verwenden (einfach)		Lösungen zu erarbeiten, Inspirationen sammeln, Hoffnung schöpfen
ID34			Nachhaltiger Verkehr (1) Massnahmen an Gebäudeeffizienz (2) Bewusstseinsmassnahmen bei der Bevölkerung (2) Graue Energie vermeiden (3)		Zu wissen, wie man dieses Thema verständlich anderen Menschen erzählt, die Dringlichkeit mit Argumenten bezeichnen können, selbst aufgeklärter sein darüber
ID35			Mit Umweltfreundlichere Materialien produzieren (2) (schwierig) Energiegewinnung auf Erneuerbar umstellen (1) (mittel) Verkehr weg vom Erdöl (3) (einfach)		Mechaniken kennenlernen um ökologischer handeln zu können
ID36			Stadt der kurzen Wege (3) (mittel) MIV minimieren (1) (mittel) Fossiliebrennstoffe reduzieren (2) (schwierig)		Zukunftsorientierte Massnahme kennenlernen und ihre Wirkungsweisen
ID37			Nachhsltiges öV Netz (1) (schwierig) Ressourcenschonende Ernährung (2) (schwierig) Lebensdauer von Produkten erhöhen (3) (schwierig)		Grössere Zusammenhänge erkennen und Auswirkungen von Massnahmen besser verstehen können.
ID38			2 Autofrei, 3 Industrie auswärts, 1 Elekro Buse		Neue Erkentnisse, welche auch umsetzbar sind. Neues Verständnis schaffen, für Leute die noch nicht für das Thema sensibilisiert sind
ID39			Verkehr -> Stadt der kurzen Wege, Mobilität mit Fuss/Veloverkehr & öV, keine Autos (auch E Autos nicht) 1 (schwierig) Gebäude -> Heizen & Kühlen mit erneuerbaren Energien, gut isolierte Gebäude, ältere Gebäude sanieren, fossile Heiz-&Kühlgeräte ersetzen durch Erneuerbare 2 (mittel) Konsum -> Konsum minimieren, Ziele nicht auf stetiges Wachstum und Erhöhung BIP auslegen sondern auf Nachhaltigkeit …		Wie ich meinen Lebensstil nachhaltiger gestalten kann und diesen auch meinem Umfeld oder in meiner Arbeit einfliessen lassen kann.
ID40			Autoverkehr (2) (schwierig) Heizung Privat (3) (mittel) Energieverbrauch Gewerbe (1) (schwierig) Versiegelte Flächen (4) schwierig		Spiel als Beteiligungsinstrument evaluieren
ID41			öV priorisieren (3) (mittel) Nachhaltigere Ernährung (2) (mittel) Lebenstil anpassen (1) (schwierig)
ID42			Kein CO2 Ausstoss (1) (mittel) Keine Fossile Energie verwenden (2) (ein nfach) öffentliche Verkehrmittel verwenden (2) (mittel)		Mehr über postfossilecities erfahren

## Sheet: Session2_Post-Game
	Answers to the Post-Game Questionnaire
	Q1	Q2	Q3	Q4	Q5	Q6	Q7	Q8
ID code	What did you learn in the game?	How concerned are you about climate change?	How well do you think you understand the transition towards a climate-friendly society?	What actions/policies are most important to reduce emissions in a big city? Specify 3-5 actions. Prioritize them writing a number in brackets, 1 = highest priority. State the easiness of implementing such actions by specifying in between brackets: easy, moderate, difficult. See an example below.	Do you consider your lifestyle sustainable?	Is there something you are willing to change regarding your lifestyle?	Do you think your knowledge on transitions towards a climate-friendly society improve?	What is the most important take-home message from the game?
ID22	Communication, goal setting and exchange are very important	4	3	Concrete (3), eat vegan (3), ban fossil fuels (1)	3	No	4	Being active means actively shaping
ID29	Impact through urban planning is minimal for climate change through green infrastructure.	5	4	Mobility influence (1) (medium), building renovation (2) (medium), consumption-eating behaviour (3) (heavy)	3	Fly less	2	We will not reach the climate target.
ID37		4	3	Housing (1) (difficult), transport (2) (difficult), energy production (3) (difficult)	3	Yes	2	That compromises have to be found and all measures affect the different stakeholders differently.
ID39	To be honest, I didn't learn very much, the urgency has once again become clear to me.	4	4	Transport (1) (difficult), Living/Working (2) (medium), Eating (3) (easy)	4	Yes, mainly in terms of consumption.	2	It is urgent, there must be cooperation.
Original answers in german
ID22	Kommunikation, Zielsetzungen und Austausch sehr wichtig sind			Beton (3), vegan essen (3), fossile Brennstoffe verbannen (1)		Nein		Aktiv sein bedeutet aktiv mitgestalten
ID29	Auswirkung durch Stadtplanung ist für den Klimawandel durch grüne Infrastruktur nur minim.			Mobilitätsbeeinflussung (1) (mittel) Gebäudesanierung (2) (mittel) Konsum-Essensverhalten (3) (schwer)		Weniger Fliegen		Wir werden das Klimaziel nicht erreichen.
ID37				Wohnen (1) (schwierig) Verkehr (2) (schwierig) Energieproduktion (3) (schwierig)		Ja		Dass Kompronisse gefunden werden müssen und alle Massnahmen die verschiedenen Interessengruppen unterschiedlich beeinflussen.
ID39	Ehrlich gesagt habe ich nicht sehr viel gelernt, die Dringlichkeit ist mir einmal mehr bewusst worden.			Verkehr (1) (schwierig) Wohnen/Arbeiten (2) (mittel) Essen (3) (einfach)		Ja hauptsächlich bezüglich des Konsums.		Es ist Dringend& es muss Zusammengearbeitet werden.
